# Supplementary material for: Towards the Understanding of the Aging Behavior of p-PVC in Close Contact with Minced Meat in the Artwork POEMETRIE by Dieter Roth
Source: Polymers (Basel). 2023 Nov 28;15(23):4558. doi: 10.3390/polym15234558 (PMC10707740; doi:10.3390/polym15234558)
Supplement: Supplementary file 1 [file polymers-15-04558-s001.zip]

Archive with 1 entries (1 files):
- polymers-2671120-supplementary.pdf
